# Supplementary material for: Evaluation of Immunogenicity of an Orf Virus Vector-Based Vaccine Delivery Platform in Sheep
Source: Vaccines (Basel). 2025 Jun 11;13(6):631. doi: 10.3390/vaccines13060631 (PMC12197756; doi:10.3390/vaccines13060631)
Supplement: Supplementary file 1 [file vaccines-13-00631-s001.zip]

Archive with 10 entries (10 files):
- Supplementary Figure S1.pdf
- Supplementary Figure S2 IFNg.tif
- Supplementary Figure S3 IL-17A.tif
- Supplementary Figure S4 IL-10.tif
- Supplementary Figure S5 IL-4.tif
- Supplementary Table S1.pdf
- Supplementary Table S2 IFNgamma data Study A.xlsx
- Supplementary Table S3 MOMP Antibody data Study B.xlsx
- Supplementary Table S8 ORFV Antibody data Study B.xlsx
- Supplementary Tables S4-S8 Cytokine data StudyB.xlsx
