# Supplementary material for: Evaluation of Immunogenicity of an Orf Virus Vector-Based Vaccine Delivery Platform in Sheep
Source: Vaccines (Basel). 2025 Jun 11;13(6):631. doi: 10.3390/vaccines13060631 (PMC12197756; doi:10.3390/vaccines13060631)
Supplement: Supplementary file 1 [file vaccines-13-00631-s001.zip › Supplementary Table S2 IFNgamma data Study A.xlsx]

## Sheet: Table S2
			Bleed 1 (Day -53)				Bleed 2 (Day -18)				Bleed 3 (Day 10)				Bleed 4 (Day 24)				Bleed 5 (Day 38)				Bleed 6 (Day 49)				Bleed 7 (Day 63)				Bleed 8 (Day 81)
Experimental Group	Assigned no.	Sheep number	Medium	COMC	EB	ConA	Medium	COMC	EB	ConA	Medium	COMC	EB	ConA	Medium	COMC	EB	ConA	Medium	COMC	EB	ConA	Medium	COMC	EB	ConA	Medium	COMC	EB	ConA	Medium	COMC	EB	ConA
mMVV-ompA	2	11739	0	0	6.049	1272.75	0	0	0	861.591	0	0	0	1378.22	0	0	0	1162.99	0	4.946	8.785	484.234	0	12.668	0	701.077	0	35.937	0	812.313	31.354	145.985	0	1228.85
mMVV-ompA	16	11889	0	5.235	21.354	884.892	0	3.794	0	364.968	0	0	0	610.217	0	0	0	133.453	0	9.627	7.191	922.228	0	0	0	320.143	0	0	0	364.887	0	0	0	427.927
mMVV-ompA	26	11981	0	0	19.527	296.159	0	9.801	0	341.319	0	0	0	551.885	0	127.804	85.233	543.202	0	46.305	276.39	270.162	0	443.048	198.666	538.535	0	12.767	0	383.831	0	2.864	263.34	0
mMVV-ompA	27	11991	16.074	16.552	0	943.506	0	2.735	9.601	463.467	0	517.989	115.804	1532.3	0	57.533	17.959	825.523	17.891	41.712	146.998	1472.49	0	0	0	736.561	0	183.073	261.352	414.977	0	71.047	0	596.211
mORFV-ompA	1	11723	0	0	0	737.476	0	0	0	447.914	0	11.17	0	1154.83	0	0	0	747.219	2.278	134.754	20.646	567.956	0	0	0	686.695	17.197	143.157	2.234	469.005	20.385	136.391	0	670.811
mORFV-ompA	3	11752	0	0	0	1248.19	0	11.361	95.546	658.662	0	18.321	19.479	2041.18	0	19.189	0	744.363	0	69.187	112.572	849.813	0	6.45	0	883.63	0	138.716	193.496	880.249	0	9.616	0	1224.97
mORFV-ompA	9	11849	0	0	20.228	508.82	0	0	0	211.237	11.868	324.876	138.494	841.434	0	265.144	22.297	526.19	0	6.023	10.926	562.631	0	0	5.317	326.46	20.506	118.538	48.094	374.865	0	0	0	388.147
mORFV-ompA	20	11932	0	56.481	4.719	508.901	0	0	0	690.616	0	438.236	75.844	553.752	0	153.537	168.952	566.226	18.585	689.176	401.356	663.295	0	204.985	119.809	474.486	59.768	335.012	113.552	351.795	263.621	385.504	128.104	483.485
Unvaccinated control	8	11816	0	70.243	40.25	1180.92	0	0	0	663.148	77.432	0	0	1118.7	0	0	0	1061.06	0	27.229	56.797	1121.2	0	0	6.78	404.316	0	0	0	778.841	0	0	0	818.832
Unvaccinated control	10	11825	0	0	79.95	1240.36	0	16.378	12.427	735.875	0	0	15.413	1020.02	0	0	0	1161.09			11.368	2047.89	0	0	1.581	402.132	0	7.092	18.691	811.247	0	0.509	8.652	724.006
Unvaccinated control	28	11992	18.383	0	14.06	524.662	0	14.034	21.469	181.495	0	0	183.173	379.229	0	0	25.713	273.963	0	245.175	300.948	270.876	0	9.629	137.921	171.135	0	11.332	16.332	230.609	17.335	58.545	37.868	175.978
Unvaccinated control	30	11996	5.102	55.813	168.947	247.017	0	82.902	16.461	131.567	0	55.596	0	332.85	0	0	0	212.683	4.692	19.146	23.199	297.265	0	0	0	253.267	0	22.816	756.901	200.671	22.822	121.836	11.298	141.46
