# Supplementary material for: Evaluation of Immunogenicity of an Orf Virus Vector-Based Vaccine Delivery Platform in Sheep
Source: Vaccines (Basel). 2025 Jun 11;13(6):631. doi: 10.3390/vaccines13060631 (PMC12197756; doi:10.3390/vaccines13060631)
Supplement: Supplementary file 1 [file vaccines-13-00631-s001.zip › Supplementary Table S3 MOMP Antibody data Study B.xlsx]

## Sheet: Table S3 MOMP antibody
Table S3- MOMP Antibody data Study B
	Inactivated ORFV Group		Live ORFV Group		Unvaccinated Group
Bleed	Average	SEM	Average	SEM	Average	SEM
1	8.98837	1.94116	8.33721	1.63959	6.68605	0.348083
2	8.03488	1.79139	9.0814	1.70362	6.13954	0.298122
3	24.2292	6.7698	45.4169	12.8055	8.32034	0.365446
4	17.6048	3.92516	41.0068	12.634	9.35145	1.10874
5	14.3104	3.0587	24.4538	6.56736	11.0825	3.48178
6	79.3905	21.6301	124.257	18.4476	7.15064	1.07075
7	76.3486	21.2034	118.226	18.6694	11.068	3.0023
8	59.758	18.4869	109.232	18.9497	12.3721	3.14996
