# Supplementary material for: Evaluation of Immunogenicity of an Orf Virus Vector-Based Vaccine Delivery Platform in Sheep
Source: Vaccines (Basel). 2025 Jun 11;13(6):631. doi: 10.3390/vaccines13060631 (PMC12197756; doi:10.3390/vaccines13060631)
Supplement: Supplementary file 1 [file vaccines-13-00631-s001.zip › Supplementary Table S8 ORFV Antibody data Study B.xlsx]

## Sheet: Table S8 ORF antibody 
Table S8 ORFV Antibody data Study B
	Inactivated ORFV Group		Live ORFV Group		Unvaccinated Group
Bleed	Average	SEM	Average	SEM	Average	SEM
1	2.01135	0.0775401	1.87745	0.14262	1.4896	0.0730115
2	1.49825	0.0419875	1.35855	0.0997202	1.27045	0.153773
3	1.74065	0.0291511	1.62565	0.102281	1.3172	0.0978373
4	1.897	0.0520808	1.94215	0.0207835	1.64815	0.0677768
5	2.17245	0.0370499	2.0653	0.0436519	1.5993	0.0575484
6	1.72225	0.0832517	1.51045	0.119414	1.1564	0.0702822
7	1.67045	0.078257	1.9039	0.035342	1.68085	0.053912
8	1.93845	0.014509	2.034	0.029356	1.7577	0.038174
