# Supplementary material for: Evaluation of Immunogenicity of an Orf Virus Vector-Based Vaccine Delivery Platform in Sheep
Source: Vaccines (Basel). 2025 Jun 11;13(6):631. doi: 10.3390/vaccines13060631 (PMC12197756; doi:10.3390/vaccines13060631)
Supplement: Supplementary file 1 [file vaccines-13-00631-s001.zip › Supplementary Tables S4-S8 Cytokine data StudyB.xlsx]

## Sheet: Table S4, IFNg Study B
Table S4 IFNgamma data Study B
sheep number	ewe	group	Bleed	Medium	COMC	EB	ConA
animal	Lab no		1	Medium	COMC	EB	ConA
9547	3	Inactivated-MOMP	1	0	71.699	72.519	394.344
9743	5	Inactivated-MOMP	1	0	0	0	229.586
9747	6	Inactivated-MOMP	1	0	77.118	180.712	404.385
10229	16	Inactivated-MOMP	1	0	115.319	99.946	155.082
11151	19	Inactivated-MOMP	1	0	0	26.593	123.633
11160	23	Inactivated-MOMP	1	0	55.928	74.821	112.829
11163	25	Inactivated-MOMP	1	0	175.27	45.462	212.962
11165	26	Inactivated-MOMP	1	0	0	0	106.694
29205	31	Inactivated-MOMP	1	0	84.748	132.353	229.252
29243	33	Inactivated-MOMP	1	0	46.358	23.508	250.887
	Mean	Inactivated-MOMP	1	0	62.644	65.5914	221.965
	SEM			0	16.8293	17.6988	32.1498
9763	9	Live-MOMP	1	0	0	14.383	398.462
9770	10	Live-MOMP	1	0	34.575	13.369	69.289
9773	11	Live-MOMP	1	0	0	4.975	407.78
9774	12	Live-MOMP	1	0	0	9.728	249.408
9775	13	Live-MOMP	1	0	3.292	9.05	262.731
11148	18	Live-MOMP	1	0	189.059	83.595	130.58
11158	21	Live-MOMP	1	0	0	426.125	111.934
11159	22	Live-MOMP	1	0	62.433	125.57	160.708
11167	28	Live-MOMP	1	0	8.429	65.083	281.983
29288	34	Live-MOMP	1	6.799	54.981	153.497	253.445
	Mean	Live-MOMP	1	0.6799	35.2769	90.5375	232.632
	SEM			0.64501	17.7473	38.8268	34.5064
329	1	Unvaccinated	1	0	1.71	52.288	156.125
9753	7	Unvaccinated	1	0	0.291	0	114.041
9757	8	Unvaccinated	1	0	1.198	1.098	169.256
9780	14	Unvaccinated	1	2.1	0	72.907	232.019
10216	15	Unvaccinated	1	0	1.409	0	186.734
11166	27	Unvaccinated	1	0	24.91	73.972	243.683
29200	30	Unvaccinated	1	0	11.169	259.136	429.665
29212	32	Unvaccinated	1	0	75.088	143.375	252.123
29372	35	Unvaccinated	1	0	15.657	13.54	124.635
29386	36	Unvaccinated	1	5.011	0	0.729	257.801
	Mean	Unvaccinated	1	0.7111	13.1432	61.7045	216.608
	SEM			0.494606	7.00542	25.1674	27.4033
9547	3	Inactivated-MOMP	2	16.971	61.793	153.073	324.027
9743	5	Inactivated-MOMP	2	0	103.032	78.821	277.437
9747	6	Inactivated-MOMP	2	16.533	73.339	205.273	603.103
10229	16	Inactivated-MOMP	2	0	16.836	111.901	86.42
11151	19	Inactivated-MOMP	2	0	43.947	293.262	163.352
11160	23	Inactivated-MOMP	2	0	78.323	463.455	235.185
11163	25	Inactivated-MOMP	2	0	76.482	250.209	193.951
11165	26	Inactivated-MOMP	2	0	0	29.867	110.743
29205	31	Inactivated-MOMP	2	0	36.006	248.183	214.56
29243	33	Inactivated-MOMP	2	0	0	0	359.001
	Mean	Inactivated-MOMP	2	3.3504	48.9758	183.404	256.778
	SEM			2.11921	10.6403	41.6912	44.7897
9763	9	Live-MOMP	2	0	0	180.674	489.9
9770	10	Live-MOMP	2	0	42.888	51.459	129.413
9773	11	Live-MOMP	2	0	71.128	15.836	470.097
9774	12	Live-MOMP	2	2.333	133.839	120.956	126.469
9775	13	Live-MOMP	2	0	0	27.021	154.181
11148	18	Live-MOMP	2	0	40.62	28.98	91.229
11158	21	Live-MOMP	2	0	0	136.786	150.394
11159	22	Live-MOMP	2	0	91.421	202.489	382.628
11167	28	Live-MOMP	2	0	37.893	175.076	206.221
29288	34	Live-MOMP	2	0	22.354	142.353	149.887
	Mean	Live-MOMP	2	0.2333	44.0143	108.163	235.042
	SEM			0.221328	13.1842	21.3021	45.541
329	1	Unvaccinated	2	0	149.52	399.07	165.436
9753	7	Unvaccinated	2	0	25.498	61.914	139.351
9757	8	Unvaccinated	2	0	87.107	157.295	191.977
9780	14	Unvaccinated	2	6.008	154.492	152.918	210.108
10216	15	Unvaccinated	2	0	6.396	37.989	169.621
11166	27	Unvaccinated	2	0	0	103.716	280.446
29200	30	Unvaccinated	2	6.827	66.763	137.55	621.95
29212	32	Unvaccinated	2	0	0	29.185	190.087
29372	35	Unvaccinated	2	0	0	25.422	99.427
29386	36	Unvaccinated	2	0	10.5	8.308	346.116
	Mean	Unvaccinated	2	1.2835	50.0276	111.337	241.452
	SEM			0.81382	18.4506	34.633	45.261
9547	3	Inactivated-MOMP	3	575.769	884.642	286.554	433.264
9743	5	Inactivated-MOMP	3	34.009	149.715	75.179	247.421
9747	6	Inactivated-MOMP	3	0	189.765	421.564	4756.16
10229	16	Inactivated-MOMP	3	360.747	645.421	486.871	159.349
11151	19	Inactivated-MOMP	3	306.767	743.617	480.816	272.928
11160	23	Inactivated-MOMP	3	278.243	523.338	467.228	506.337
11163	25	Inactivated-MOMP	3	104.331	460.519	272.244	267.693
11165	26	Inactivated-MOMP	3	0	12.959	0	111.124
29205	31	Inactivated-MOMP	3	154.03	564.842	214.116	348.283
29243	33	Inactivated-MOMP	3	65.856	262.179	47.535	286.72
	Mean	Inactivated-MOMP	3	187.975	443.7	275.211	738.928
	SEM			56.5624	84.6032	56.2871	424.896
9763	9	Live-MOMP	3	227.816	940.39	764.033	913.893
9770	10	Live-MOMP	3	424.628	646.532	422.435	164.846
9773	11	Live-MOMP	3	35.128	139.064	56.41	590.071
9774	12	Live-MOMP	3	211.708	361.882	213.357	342.499
9775	13	Live-MOMP	3	353.64	581.508	402.871	411.843
11148	18	Live-MOMP	3	44.656	268.068	309.083	618.079
11158	21	Live-MOMP	3	28.548	176.672	68.562	398.238
11159	22	Live-MOMP	3	7.599	209.769	79.608	230.513
11167	28	Live-MOMP	3	0	134.225	180.132	195.619
29288	34	Live-MOMP	3	465.598	748.675	573.212	775.999
	Mean	Live-MOMP	3	179.932	420.678	306.97	464.16
	SEM			54.7008	86.4112	70.6037	75.9754
329	1	Unvaccinated	3	38.109	63.86	108.356	242.262
9753	7	Unvaccinated	3	0	0	2.201	79.822
9757	8	Unvaccinated	3	2.594	35.833	78.506	174.343
9780	14	Unvaccinated	3	0	32.219	37.028	229.139
10216	15	Unvaccinated	3	0	95.819	137.592	194.402
11166	27	Unvaccinated	3	0	1.08	110.16	521.082
29200	30	Unvaccinated	3	50.388	5.094	237.512	659.91
29212	32	Unvaccinated	3	0	0	195.494	371.118
29372	35	Unvaccinated	3	0	0	51.052	93.961
29386	36	Unvaccinated	3	0	0	0	338.182
	Mean	Unvaccinated	3	9.1091	23.3905	95.7901	290.422
	SEM			5.62869	10.0685	23.6275	55.6989
9547	3	Inactivated-MOMP	4	155.68	231.168	129.041	426.749
9743	5	Inactivated-MOMP	4	0	117.899	63.057	305.219
9747	6	Inactivated-MOMP	4	65.555	172.887	145.876	1254.25
10229	16	Inactivated-MOMP	4	40.347	191.902	113.414	104.822
11151	19	Inactivated-MOMP	4	45.969	266.97	128.298	139.015
11160	23	Inactivated-MOMP	4	1.285	74.271	123.807	248.781
11163	25	Inactivated-MOMP	4	112.791	250.465	168.828	214.708
11165	26	Inactivated-MOMP	4	15.586	37.516	3.007	156.348
29205	31	Inactivated-MOMP	4	88.061	220.718	133.502	293.526
29243	33	Inactivated-MOMP	4	6.245	32.617	31.502	209.397
	Mean	Inactivated-MOMP	4	53.1519	159.641	104.033	335.281
	SEM			15.7428	26.4407	16.0178	100.848
9763	9	Live-MOMP	4	197.29	500.228	349.871	735.94
9770	10	Live-MOMP	4	433.592	777.264	564.508	206.882
9773	11	Live-MOMP	4	40.529	122.702	57.117	575.457
9774	12	Live-MOMP	4	92.534	138.808	111.735	385.829
9775	13	Live-MOMP	4	82.647	122.3	78.44	277.565
11148	18	Live-MOMP	4	167.39	323.692	155.502	145.483
11158	21	Live-MOMP	4	23.71	263.197	265.681	316.447
11159	22	Live-MOMP	4	113.215	403.111	258.158	267.007
11167	28	Live-MOMP	4	14.974	110.292	189.094	172.862
29288	34	Live-MOMP	4	193.737	427.94	458.961	403.955
	Mean	Live-MOMP	4	135.962	318.953	248.907	348.743
	SEM			37.1836	64.6668	50.1246	55.7591
329	1	Unvaccinated	4	0	105.107	99.238	208.838
9753	7	Unvaccinated	4	0	2.664	0	76.601
9757	8	Unvaccinated	4	4.306	159.711	66.335	180.035
9780	14	Unvaccinated	4	0	283.96	150.796	195.556
10216	15	Unvaccinated	4	0	0	14.495	161.064
11166	27	Unvaccinated	4	0.187	33.469	221.491	273.672
29200	30	Unvaccinated	4	6.131	7.484	26.507	300.33
29212	32	Unvaccinated	4	129.341	3.576	16.441	83.022
29372	35	Unvaccinated	4	0	3.233	3.501	71.785
29386	36	Unvaccinated	4	0	0	0	184.973
	Mean	Unvaccinated	4	13.9965	59.9204	59.8804	173.588
	SEM			12.1763	28.7211	22.6682	23.6867
9547	3	Inactivated-MOMP	5	240.146	331.576	138.46	257.303
9743	5	Inactivated-MOMP	5	0	15.637	11.895	127.741
9747	6	Inactivated-MOMP	5	15.033	151.025	129.847	616.015
10229	16	Inactivated-MOMP	5	13.657	118.498	113.514	45.66
11151	19	Inactivated-MOMP	5	36.294	312.21	275.545	85.702
11160	23	Inactivated-MOMP	5	61.878	143.089	147.687	172.926
11163	25	Inactivated-MOMP	5	335.351	852.696	479.046	183.906
11165	26	Inactivated-MOMP	5	35.679	49.032	5.355	101.822
29205	31	Inactivated-MOMP	5	469.215	1019.55	749.336	195.325
29243	33	Inactivated-MOMP	5	231.797	318.342	251.773	348.549
	Mean	Inactivated-MOMP	5	143.905	331.166	230.246	213.495
	SEM			49.3729	101.912	68.6346	49.9356
9763	9	Live-MOMP	5	403.584	458.669	478.704	699.14
9770	10	Live-MOMP	5	75.889	249.778	256.758	140.93
9773	11	Live-MOMP	5	35.131	51.521	0	271.877
9774	12	Live-MOMP	5	0	16.87	35.206	226.143
9775	13	Live-MOMP	5	83.152	159.867	133.151	236.569
11148	18	Live-MOMP	5	314.155	567.389	245.351	84.932
11158	21	Live-MOMP	5	251.003	69.325	24.983	0
11159	22	Live-MOMP	5	0	316.22	158.06	199.589
11167	28	Live-MOMP	5	12.725	84.307	91.949	146.349
29288	34	Live-MOMP	5	268.279	1115.56	763.714	507.218
	Mean	Live-MOMP	5	144.392	308.951	218.788	251.275
	SEM			44.9588	101.246	71.6162	61.97
329	1	Unvaccinated	5	0	43.919	75.205	181.552
9753	7	Unvaccinated	5	0	0	0	137.042
9757	8	Unvaccinated	5	0	0	0	90.907
9780	14	Unvaccinated	5	0	27.068	36.853	171.627
10216	15	Unvaccinated	5	0	0	0	88.109
11166	27	Unvaccinated	5	0	24.241	134.849	255.501
29200	30	Unvaccinated	5	146.733	254.764	256.299	388.04
29212	32	Unvaccinated	5	0	0	26.159	109.045
29372	35	Unvaccinated	5	15.459	6.26	0	32.925
29386	36	Unvaccinated	5	0	0	0	266.018
	Mean	Unvaccinated	5	16.2192	35.6252	52.9365	172.077
	SEM			13.8344	23.5588	25.2089	31.736
9547	3	Inactivated-MOMP	6	144.456	514.47	177.469	290.926
9743	5	Inactivated-MOMP	6	0	477.607	142.151	218.652
9747	6	Inactivated-MOMP	6	42.743	192.653	170.017	840.92
10229	16	Inactivated-MOMP	6	8.819	346.947	180.793	61.772
11151	19	Inactivated-MOMP	6	50.93	185.846	355.745	111.562
11160	23	Inactivated-MOMP	6	53.036	481.753	461.642	167.002
11163	25	Inactivated-MOMP	6	263.095	1251.59	632.805	175.362
11165	26	Inactivated-MOMP	6	19.057	130.996	201.764	134.188
29205	31	Inactivated-MOMP	6	143.08	1009.02	523.764	282.039
29243	33	Inactivated-MOMP	6	214.632	480.243	229.995	288.665
	Mean	Inactivated-MOMP	6	93.9848	507.112	307.615	257.109
	SEM			27.5624	108.52	52.4473	65.9035
9763	9	Live-MOMP	6	693.802	1302.72	836.947	1368.02
9770	10	Live-MOMP	6	338.947	671.951	384.705	191.024
9773	11	Live-MOMP	6	169.483	475.016	232.122	704.34
9774	12	Live-MOMP	6	184.824	772.006	374.212	333.406
9775	13	Live-MOMP	6	21.084	81.261	66.486	166.344
11148	18	Live-MOMP	6	123.297	487.301	314.044	191.682
11158	21	Live-MOMP	6	457.193	1328.17	1038.61	468.501
11159	22	Live-MOMP	6	58.559	704.239	341.682	300.919
11167	28	Live-MOMP	6	68.003	209.967	187.426	299.729
29288	34	Live-MOMP	6	449.071	1032.76	894.008	557.693
	Mean	Live-MOMP	6	256.426	706.539	467.024	458.166
	SEM			66.0285	126.213	99.7075	109.151
329	1	Unvaccinated	6	0	48.544	24.349	198.604
9753	7	Unvaccinated	6	0	0	0.248	100.645
9757	8	Unvaccinated	6	0	10.881	19.407	143.422
9780	14	Unvaccinated	6	0	22.201	88.148	251.283
10216	15	Unvaccinated	6	0	43.153	135.915	219.86
11166	27	Unvaccinated	6	0	0	39.609	305.965
29200	30	Unvaccinated	6	0	26.23	87.272	230.867
29212	32	Unvaccinated	6	0	10.834	40.148	110.884
29372	35	Unvaccinated	6	11.184	0	0	121.81
29386	36	Unvaccinated	6	0	0	18.482	270.107
	Mean	Unvaccinated	6	1.1184	16.1843	45.3578	195.345
	SEM			1.06101	5.49186	13.3334	21.6873
9547	3	Inactivated-MOMP	7	161.261	1337.44	456.994	392.41
9743	5	Inactivated-MOMP	7	14.918	32.692	64.298	168.982
9747	6	Inactivated-MOMP	7	112.657	218.8	122.585	777.348
10229	16	Inactivated-MOMP	7	36.529	451.039	193.083	87.527
11151	19	Inactivated-MOMP	7	0	290.233	342.084	166.978
11160	23	Inactivated-MOMP	7	165.424	503.334	270.33	330.133
11163	25	Inactivated-MOMP	7	721.43	2400.47	684.143	277.068
11165	26	Inactivated-MOMP	7	224.027	358.803	172.212	167.387
29205	31	Inactivated-MOMP	7	495.308	1770.05	915.846	364.41
29243	33	Inactivated-MOMP	7	295.751	527.77	308.742	341.104
	Mean	Inactivated-MOMP	7	222.731	789.063	353.032	307.335
	SEM			68.9186	233.562	80.0547	58.3718
9763	9	Live-MOMP	7	585.018	1844.89	1218.37	1228.9
9770	10	Live-MOMP	7	192.541	688.754	409.223	190.463
9773	11	Live-MOMP	7	134.002	461.703	57.881	536.853
9774	12	Live-MOMP	7	80.65	560.207	144.778	336.97
9775	13	Live-MOMP	7	48.284	372.108	107.945	282.194
11148	18	Live-MOMP	7	118.688	550.359	209.933	167.915
11158	21	Live-MOMP	7	1618.14	3214.37	1286.6	506.778
11159	22	Live-MOMP	7	379.612	1728.03	645.404	484.922
11167	28	Live-MOMP	7	897.905	419.632	371.699	308.796
29288	34	Live-MOMP	7	385.766	562.391	555.796	492.512
	Mean	Live-MOMP	7	444.061	1040.24	500.762	453.63
	SEM			147.168	279.927	132.032	91.003
329	1	Unvaccinated	7	0	43.423	19.056	199.298
9753	7	Unvaccinated	7	0	33.101	117.124	86.837
9757	8	Unvaccinated	7	0	0	0	300.653
9780	14	Unvaccinated	7	0	133.949	50.322	269.225
10216	15	Unvaccinated	7	0	0	67.579	177.191
11166	27	Unvaccinated	7	7.234	34.984	130.866	478.401
29200	30	Unvaccinated	7	8.868	48.879	238.918	413.506
29212	32	Unvaccinated	7	0	0	17.629	139.15
29372	35	Unvaccinated	7	47.4	39.317	6.247	151.423
29386	36	Unvaccinated	7	4.866	27.931	44.007	379.866
	Mean	Unvaccinated	7	6.8368	36.1584	69.1748	259.555
	SEM			4.39772	11.7423	22.3211	39.2795
9547	3	Inactivated-MOMP	8	196.951	797.233	364.031	435.822
9743	5	Inactivated-MOMP	8	30.645	273.328	133.22	245.092
9747	6	Inactivated-MOMP	8	171.703	297.805	210.209	798.203
10229	16	Inactivated-MOMP	8	34.083	179.013	178.724	127.038
11151	19	Inactivated-MOMP	8	7.857	119.486	274.032	178.59
11160	23	Inactivated-MOMP	8	102.354	331.023	311.828	276.183
11163	25	Inactivated-MOMP	8	177.622	1313.72	636.263	274.499
11165	26	Inactivated-MOMP	8	34.683	97.138	181.976	154.183
29205	31	Inactivated-MOMP	8	316.352	959.698	722.156	265.846
29243	33	Inactivated-MOMP	8	168.315	327.026	394.713	377.438
	Mean	Inactivated-MOMP	8	124.056	469.547	340.715	313.289
	SEM			29.6937	123.02	59.4232	58.498
9763	9	Live-MOMP	8	179.821	157.763	146.157	1117.41
9770	10	Live-MOMP	8	160.149	668.104	344.052	276.936
9773	11	Live-MOMP	8	41.974	38.568	47.387	869.783
9774	12	Live-MOMP	8	70.663	348.479	443.775	410.147
9775	13	Live-MOMP	8	61.885	198.219	138.525	336.161
11148	18	Live-MOMP	8	375.72	1009.41	621.904	232.685
11158	21	Live-MOMP	8	326.36	1294.94	694.47	423.405
11159	22	Live-MOMP	8	327.026	864.886	597.177	548.96
11167	28	Live-MOMP	8	18.539	145.177	190.042	245.373
29288	34	Live-MOMP	8	495.233	2337.95	941.83	424.585
	Mean	Live-MOMP	8	205.737	706.35	416.532	488.544
	SEM			49.5492	213.894	87.8607	86.6911
329	1	Unvaccinated	8	4.28	49.01	110.369	274.727
9753	7	Unvaccinated	8	14.64	38.582	68.888	108.424
9757	8	Unvaccinated	8	0	0	12.56	300.681
9780	14	Unvaccinated	8	2.404	279.887	96.976	328.296
10216	15	Unvaccinated	8	1.774	12.123	33.041	309.625
11166	27	Unvaccinated	8	1.863	25.746	141.756	414.055
29200	30	Unvaccinated	8	0	116.429	174.085	327.42
29212	32	Unvaccinated	8	49.099	0	31.817	191.841
29372	35	Unvaccinated	8	0	0	30.966	113.607
29386	36	Unvaccinated	8	0	1.577	0.405	370.182
	Mean	Unvaccinated	8	7.406	52.3354	70.0863	273.886
	SEM			4.5905	26.3069	17.5589	31.071

## Sheet: Table S5, IL-17A Study B
Table S5, IL-17A data Study B
sheep number	ewe	group	Bleed	Medium	COMC	EB	ConA
animal	Lab no		1	Medium	COMC	EB	ConA
9547	3	Inactivated-MOMP	1	0	0.105	0.055	3.877
9743	5	Inactivated-MOMP	1	0	0	0	2.575
9747	6	Inactivated-MOMP	1	0	0.023	0	2.436
10229	16	Inactivated-MOMP	1	0	0.044	0.014	4.853
11151	19	Inactivated-MOMP	1	0	0	0	1.516
11160	23	Inactivated-MOMP	1	0	0.029	0	1.631
11163	25	Inactivated-MOMP	1	0	0.073	0	1.682
11165	26	Inactivated-MOMP	1	0	0	0	2.987
29205	31	Inactivated-MOMP	1	0	0.062	0	2.344
29243	33	Inactivated-MOMP	1	0	0.04	0.024	5.355
	Mean	Inactivated-MOMP	1	0	0.0376	0.0093	2.9256
	SEM			0	0.0104721	0.00541489	0.405416
9763	9	Live-MOMP	1	0	0.066	0.048	3.812
9770	10	Live-MOMP	1	0	0.006	0	1.513
9773	11	Live-MOMP	1	0	0	0	1.493
9774	12	Live-MOMP	1	0	0	0.071	4.797
9775	13	Live-MOMP	1	0	0	0	2.315
11148	18	Live-MOMP	1	0.015	0.017	0.038	1.42
11158	21	Live-MOMP	1	0	0	0.085	3.928
11159	22	Live-MOMP	1	0	0	0	2.996
11167	28	Live-MOMP	1	0	0	0	2.214
29288	34	Live-MOMP	1	0	0	0.014	2.369
	Mean	Live-MOMP	1	0.0015	0.0089	0.0256	2.6857
	SEM			0.00142302	0.0062361	0.0098267	0.349653
329	1	Unvaccinated	1	0	0.001	0.028	3.913
9753	7	Unvaccinated	1	0	0	0	2.79
9757	8	Unvaccinated	1	0	0	0	3.419
9780	14	Unvaccinated	1	0	0	0	3.468
10216	15	Unvaccinated	1	0	0	0.007	4.307
11166	27	Unvaccinated	1	0	0	0	4.603
29200	30	Unvaccinated	1	0	0	0	6.376
29212	32	Unvaccinated	1	0	0	0	3.847
29372	35	Unvaccinated	1	0	0	0	2.043
29386	36	Unvaccinated	1	0	0	0	2.529
	Mean	Unvaccinated	1	0	0.0001	0.0035	3.7295
	SEM			0	9.48683e-05	0.00266552	0.367163
9547	3	Inactivated-MOMP	2	0	0	0.039	6.169
9743	5	Inactivated-MOMP	2	0	0.119	0.038	4.613
9747	6	Inactivated-MOMP	2	0	0	0	2.059
10229	16	Inactivated-MOMP	2	0	0	0.034	4.114
11151	19	Inactivated-MOMP	2	0	0.054	0.093	3.675
11160	23	Inactivated-MOMP	2	0	0.086	0.067	5.485
11163	25	Inactivated-MOMP	2	0	0.029	0.062	2.449
11165	26	Inactivated-MOMP	2	0	0	0	5.122
29205	31	Inactivated-MOMP	2	0	0.046	0.122	5.75
29243	33	Inactivated-MOMP	2	0.003	0	0	6.605
	Mean	Inactivated-MOMP	2	0.0003	0.0334	0.0455	4.6041
	SEM			0.000284605	0.0127571	0.012363	0.458643
9763	9	Live-MOMP	2	0	0	0.083	7.648
9770	10	Live-MOMP	2	0.028	0.011	0	2.739
9773	11	Live-MOMP	2	0	0	0	6.522
9774	12	Live-MOMP	2	0	0.062	0	3.841
9775	13	Live-MOMP	2	0	0.053	0	2.047
11148	18	Live-MOMP	2	0	0	0	3.026
11158	21	Live-MOMP	2	0	0	0	4.355
11159	22	Live-MOMP	2	0	0.058	0.101	6.163
11167	28	Live-MOMP	2	0	0	0.006	2.577
29288	34	Live-MOMP	2	0	0	0.077	3.009
	Mean	Live-MOMP	2	0.0028	0.0184	0.0267	4.1927
	SEM			0.00265631	0.0082173	0.0126199	0.578679
329	1	Unvaccinated	2	0	0.113	0.196	3.884
9753	7	Unvaccinated	2	0	0	0	4.818
9757	8	Unvaccinated	2	0	0.04	0.033	5.654
9780	14	Unvaccinated	2	0	0.207	0.113	3.601
10216	15	Unvaccinated	2	0	0.08	0.071	8.76
11166	27	Unvaccinated	2	0	0.011	0.017	3.058
29200	30	Unvaccinated	2	0	0.017	0	3.726
29212	32	Unvaccinated	2	0	0	0	2.974
29372	35	Unvaccinated	2	0.011	0	0	5.341
29386	36	Unvaccinated	2	0	0	0	2.896
	Mean	Unvaccinated	2	0.0011	0.0468	0.043	4.4712
	SEM			0.00104355	0.0205245	0.0197773	0.538953
9547	3	Inactivated-MOMP	3	0.461	0.842	0.231	5.774
9743	5	Inactivated-MOMP	3	0.025	0.214	0.058	5.197
9747	6	Inactivated-MOMP	3	0.008	0.085	0.12	1.677
10229	16	Inactivated-MOMP	3	0.14	0.227	0.054	4.316
11151	19	Inactivated-MOMP	3	0.144	0.201	0.124	3.239
11160	23	Inactivated-MOMP	3	0.089	0.209	0.064	6.493
11163	25	Inactivated-MOMP	3	0.071	0.092	0.037	2.164
11165	26	Inactivated-MOMP	3	0	0.06	0	4.713
29205	31	Inactivated-MOMP	3	0.22	1.536	0.236	4.762
29243	33	Inactivated-MOMP	3	0	0.109	0	3.977
	Mean	Inactivated-MOMP	3	0.1158	0.3575	0.0924	4.2312
	SEM			0.0425219	0.141519	0.0255344	0.456028
9763	9	Live-MOMP	3	0.283	1.517	0.404	5.835
9770	10	Live-MOMP	3	0.053	0.222	0.047	3.17
9773	11	Live-MOMP	3	0.029	0.031	0.037	1.75
9774	12	Live-MOMP	3	0.117	0.196	0.052	5.813
9775	13	Live-MOMP	3	0.214	0.515	0.174	3.127
11148	18	Live-MOMP	3	0.045	0.169	0.137	2.52
11158	21	Live-MOMP	3	0.004	0.096	0.03	3.701
11159	22	Live-MOMP	3	0	0.155	0.025	3.728
11167	28	Live-MOMP	3	0	0.121	0	2.719
29288	34	Live-MOMP	3	0.451	0.61	0.123	3.627
	Mean	Live-MOMP	3	0.1196	0.3632	0.1029	3.599
	SEM			0.0453458	0.133588	0.0359601	0.396151
329	1	Unvaccinated	3	0.041	0.046	0.044	2.595
9753	7	Unvaccinated	3	0	0	0.01	1.563
9757	8	Unvaccinated	3	0.053	0.076	0.042	4.792
9780	14	Unvaccinated	3	0	0.027	0.027	4.194
10216	15	Unvaccinated	3	0.005	0.155	0.107	6.355
11166	27	Unvaccinated	3	0	0	0	2.755
29200	30	Unvaccinated	3	0	0	0.011	3.863
29212	32	Unvaccinated	3	0	0	0.319	3.174
29372	35	Unvaccinated	3	0	0.014	0.004	3.912
29386	36	Unvaccinated	3	0	0	0	1.36
	Mean	Unvaccinated	3	0.0099	0.0318	0.0564	3.4563
	SEM			0.0059455	0.0150763	0.0293371	0.451622
9547	3	Inactivated-MOMP	4	0.015	0.187	0.084	3.389
9743	5	Inactivated-MOMP	4	0	0.366	0.047	3.436
9747	6	Inactivated-MOMP	4	0	0	0	1.437
10229	16	Inactivated-MOMP	4	0.018	0.114	0.026	1.823
11151	19	Inactivated-MOMP	4	0.014	0.092	0.086	1.3
11160	23	Inactivated-MOMP	4	0.017	0.038	0.051	2.887
11163	25	Inactivated-MOMP	4	0.027	0.067	0.037	1.069
11165	26	Inactivated-MOMP	4	0.029	0.037	0.014	3.702
29205	31	Inactivated-MOMP	4	0.066	0.379	0.111	2.812
29243	33	Inactivated-MOMP	4	0	0.073	0.027	3.014
	Mean	Inactivated-MOMP	4	0.0186	0.1353	0.0483	2.4869
	SEM			0.00591642	0.040447	0.0105944	0.294905
9763	9	Live-MOMP	4	0.245	0.537	0.068	4.323
9770	10	Live-MOMP	4	0.262	0.44	0.063	2.915
9773	11	Live-MOMP	4	0	0	0	2.07
9774	12	Live-MOMP	4	0.138	0.161	0.093	2.932
9775	13	Live-MOMP	4	0.008	0.094	0.051	2.505
11148	18	Live-MOMP	4	0.05	0.114	0.058	1.468
11158	21	Live-MOMP	4	0.065	0.246	0.081	3.129
11159	22	Live-MOMP	4	0.048	0.132	0.057	2.738
11167	28	Live-MOMP	4	0.017	0.084	0.013	4.04
29288	34	Live-MOMP	4	0.154	0.402	0.105	1.987
	Mean	Live-MOMP	4	0.0987	0.221	0.0589	2.8107
	SEM			0.028878	0.0536574	0.00975649	0.265591
329	1	Unvaccinated	4	0	0.056	0	2.499
9753	7	Unvaccinated	4	0	0	0	2.197
9757	8	Unvaccinated	4	0	0.027	0	2.697
9780	14	Unvaccinated	4	0	0.241	0.091	3.668
10216	15	Unvaccinated	4	0.002	0.023	0.018	3.567
11166	27	Unvaccinated	4	0.008	0.01	0.008	3.456
29200	30	Unvaccinated	4	0.008	0.001	0.019	3.175
29212	32	Unvaccinated	4	0.005	0.001	0.006	2.091
29372	35	Unvaccinated	4	0.018	0.024	0.002	4.205
29386	36	Unvaccinated	4	0	0	0	1.289
	Mean	Unvaccinated	4	0.0041	0.0383	0.0144	2.8844
	SEM			0.0017689	0.0220191	0.00836445	0.265821
9547	3	Inactivated-MOMP	5	0.06	0.316	0.074	3.378
9743	5	Inactivated-MOMP	5	0	0.17	0	6.195
9747	6	Inactivated-MOMP	5	0	0.033	0	2.579
10229	16	Inactivated-MOMP	5	0	0.078	0	3.435
11151	19	Inactivated-MOMP	5	0	0.106	0.027	2.114
11160	23	Inactivated-MOMP	5	0	0.045	0	1.975
11163	25	Inactivated-MOMP	5	0.35	0.671	0.274	3.358
11165	26	Inactivated-MOMP	5	0	0.057	0	4.917
29205	31	Inactivated-MOMP	5	0.616	1.253	0.236	2.718
29243	33	Inactivated-MOMP	5	0.28	0.656	0.104	7.918
	Mean	Inactivated-MOMP	5	0.1306	0.3385	0.0715	3.8587
	SEM			0.0642956	0.120715	0.0310919	0.576616
9763	9	Live-MOMP	5	0.42	1.014	0.382	5.383
9770	10	Live-MOMP	5	0	0.153	0	2.448
9773	11	Live-MOMP	5	0	0	0	2.256
9774	12	Live-MOMP	5	0	0	0	2.814
9775	13	Live-MOMP	5	0.009	0.272	0.131	2.564
11148	18	Live-MOMP	5	0.267	0.512	0.058	2.811
11158	21	Live-MOMP	5	1.31	0	0	0
11159	22	Live-MOMP	5	0	0.47	0.137	5.632
11167	28	Live-MOMP	5	0	0.067	0	2.059
29288	34	Live-MOMP	5	0.123	0.852	0.199	2.953
	Mean	Live-MOMP	5	0.2129	0.334	0.0907	2.892
	SEM			0.123521	0.11061	0.0377563	0.484725
329	1	Unvaccinated	5	0	0	0	1.913
9753	7	Unvaccinated	5	0	0	0	2.221
9757	8	Unvaccinated	5	0	0	0	3.42
9780	14	Unvaccinated	5	0	0	0	3.399
10216	15	Unvaccinated	5	0	0	0	5.059
11166	27	Unvaccinated	5	0	0	0	4.108
29200	30	Unvaccinated	5	0	0.061	0.039	5.082
29212	32	Unvaccinated	5	0	0	0	3.228
29372	35	Unvaccinated	5	0	0	0	4.873
29386	36	Unvaccinated	5	0	0	0	2.091
	Mean	Unvaccinated	5	0	0.0061	0.0039	3.5394
	SEM			0	0.00578697	0.00369986	0.366098
9547	3	Inactivated-MOMP	6	0	0.531	0.052	3.072
9743	5	Inactivated-MOMP	6	0	0.989	0.366	4.141
9747	6	Inactivated-MOMP	6	0	0	0	1.102
10229	16	Inactivated-MOMP	6	0	0.079	0	2.397
11151	19	Inactivated-MOMP	6	0	0.01	0	1.314
11160	23	Inactivated-MOMP	6	0	0.583	0.014	3.874
11163	25	Inactivated-MOMP	6	0.138	1.041	0.098	1.94
11165	26	Inactivated-MOMP	6	0	0.176	0	3.819
29205	31	Inactivated-MOMP	6	0.075	1.574	0.137	3.535
29243	33	Inactivated-MOMP	6	0.019	0.378	0.036	4.479
	Mean	Inactivated-MOMP	6	0.0232	0.5361	0.0703	2.9673
	SEM			0.014017	0.157076	0.0342205	0.362448
9763	9	Live-MOMP	6	0.291	1.52	0.386	5.936
9770	10	Live-MOMP	6	0	0.172	0	2.04
9773	11	Live-MOMP	6	0.019	0.325	0	3.634
9774	12	Live-MOMP	6	0.043	0.418	0	1.972
9775	13	Live-MOMP	6	0	0	0	0.859
11148	18	Live-MOMP	6	0	0.122	0	1.682
11158	21	Live-MOMP	6	0.156	0.579	0.067	3.91
11159	22	Live-MOMP	6	0	0.184	0.041	3.542
11167	28	Live-MOMP	6	0	0.015	0	2.359
29288	34	Live-MOMP	6	0.047	0.691	0.062	2.657
	Mean	Live-MOMP	6	0.0556	0.4026	0.0556	2.8591
	SEM			0.0287267	0.136424	0.0357906	0.433282
329	1	Unvaccinated	6	0	0	0	2.813
9753	7	Unvaccinated	6	0	0	0	3.412
9757	8	Unvaccinated	6	0	0	0	4.372
9780	14	Unvaccinated	6	0	0	0	2.576
10216	15	Unvaccinated	6	0	0	0.096	3.536
11166	27	Unvaccinated	6	0	0	0	2.402
29200	30	Unvaccinated	6	0	0	0	5.264
29212	32	Unvaccinated	6	0	0	0	4.117
29372	35	Unvaccinated	6	0	0	0	4.707
29386	36	Unvaccinated	6	0	0	0	3.661
	Mean	Unvaccinated	6	0	0	0.0096	3.686
	SEM			0	0	0.00910736	0.281602
9547	3	Inactivated-MOMP	7	0	0.994	0.377	4.335
9743	5	Inactivated-MOMP	7	0	0.1	0.051	4.707
9747	6	Inactivated-MOMP	7	0	0	0	1.064
10229	16	Inactivated-MOMP	7	0	0.122	0	2.414
11151	19	Inactivated-MOMP	7	0	0	0.081	2.142
11160	23	Inactivated-MOMP	7	0	0.135	0	3.633
11163	25	Inactivated-MOMP	7	1.053	1.315	0.119	3.054
11165	26	Inactivated-MOMP	7	0.075	0.22	0.127	4.853
29205	31	Inactivated-MOMP	7	0.69	1.839	0.232	3.464
29243	33	Inactivated-MOMP	7	0.038	0.557	0.089	4.941
	Mean	Inactivated-MOMP	7	0.1856	0.5282	0.1076	3.4607
	SEM			0.111692	0.192639	0.0357139	0.390145
9763	9	Live-MOMP	7	0.219	0.991	0.232	4.414
9770	10	Live-MOMP	7	0	0.048	0	2.088
9773	11	Live-MOMP	7	0	0.045	0	1.681
9774	12	Live-MOMP	7	0	0.054	0	2.05
9775	13	Live-MOMP	7	0	0.087	0	1.949
11148	18	Live-MOMP	7	0	0.086	0	2.01
11158	21	Live-MOMP	7	0.585	1.282	0.059	5.273
11159	22	Live-MOMP	7	0.21	0.665	0.082	6.707
11167	28	Live-MOMP	7	0	0.097	0.021	2.216
29288	34	Live-MOMP	7	0	0.106	0.078	2.705
	Mean	Live-MOMP	7	0.1014	0.3461	0.0472	3.1093
	SEM			0.0575731	0.138305	0.0219717	0.520084
329	1	Unvaccinated	7	0	0	0	1.617
9753	7	Unvaccinated	7	0	0	0.108	2.143
9757	8	Unvaccinated	7	0	0	0	2.832
9780	14	Unvaccinated	7	0	0	0	3.673
10216	15	Unvaccinated	7	0	0	0.034	5.589
11166	27	Unvaccinated	7	0	0	0	4.22
29200	30	Unvaccinated	7	0.195	0	0	4.852
29212	32	Unvaccinated	7	0	0	0	5.014
29372	35	Unvaccinated	7	0	0	0	3.476
29386	36	Unvaccinated	7	0	0	0	2.698
	Mean	Unvaccinated	7	0.0195	0	0.0142	3.6114
	SEM			0.0184993	0	0.010394	0.392242
9547	3	Inactivated-MOMP	8	0.097	0.468	0.102	3.114
9743	5	Inactivated-MOMP	8	0.056	0.663	0.087	4.285
9747	6	Inactivated-MOMP	8	0.016	0.156	0.008	2.532
10229	16	Inactivated-MOMP	8	0	0.063	0.083	2.639
11151	19	Inactivated-MOMP	8	0	0.101	0.04	1.787
11160	23	Inactivated-MOMP	8	0.033	0.239	0.007	3.408
11163	25	Inactivated-MOMP	8	0.162	0.631	0.184	2.003
11165	26	Inactivated-MOMP	8	0.041	0.187	0.043	4.451
29205	31	Inactivated-MOMP	8	0.597	1.591	0.38	6.877
29243	33	Inactivated-MOMP	8	0.153	0.572	0.098	7.159
	Mean	Inactivated-MOMP	8	0.1155	0.4671	0.1032	3.8255
	SEM			0.0536871	0.136528	0.0331333	0.56802
9763	9	Live-MOMP	8	1.64	0.139	1.307	3.619
9770	10	Live-MOMP	8	0	0.111	0.105	1.077
9773	11	Live-MOMP	8	0	0.056	0	3.404
9774	12	Live-MOMP	8	0.156	0.165	0.083	1.967
9775	13	Live-MOMP	8	0	0.153	0.021	2.205
11148	18	Live-MOMP	8	0.092	0.287	0.146	2.194
11158	21	Live-MOMP	8	0.161	0.51	0.135	3.33
11159	22	Live-MOMP	8	0.094	0.301	0.061	3.697
11167	28	Live-MOMP	8	0	0.028	0	2.373
29288	34	Live-MOMP	8	0	1.182	0.127	1.92
	Mean	Live-MOMP	8	0.2143	0.2932	0.1985	2.5786
	SEM			0.151589	0.102797	0.117982	0.264036
329	1	Unvaccinated	8	0	0	0	2.092
9753	7	Unvaccinated	8	0	0.074	0.049	5.309
9757	8	Unvaccinated	8	0.02	0.011	0	2.29
9780	14	Unvaccinated	8	0.007	0.182	0.044	2.284
10216	15	Unvaccinated	8	0	0.007	0.014	5.295
11166	27	Unvaccinated	8	0	0	0.004	3.288
29200	30	Unvaccinated	8	0.01	0.057	0.193	4.159
29212	32	Unvaccinated	8	0	0	0	4.567
29372	35	Unvaccinated	8	0	0	0	6.409
29386	36	Unvaccinated	8	0	0	0	3.301
	Mean	Unvaccinated	8	0.0037	0.0331	0.0304	3.8994
	SEM			0.00203002	0.0176247	0.0180434	0.446588

## Sheet: Table S6, IL-10 Study B 
Table S6, IL-10 data Study B
sheep number	ewe	group	Bleed	Medium	COMC	EB	ConA
animal	Lab no		1	Medium	COMC	EB	ConA
9547	3	Inactivated-MOMP	1	0	0	0.032	0.315
9743	5	Inactivated-MOMP	1	0	0	0	0.47
9747	6	Inactivated-MOMP	1	0	0	0.02	0.516
10229	16	Inactivated-MOMP	1	0	0	0.022	0.578
11151	19	Inactivated-MOMP	1	0	0	0	0.016
11160	23	Inactivated-MOMP	1	0	0	0	0.278
11163	25	Inactivated-MOMP	1	0	0	0	0.261
11165	26	Inactivated-MOMP	1	0	0	0	0.272
29205	31	Inactivated-MOMP	1	0	0	0	0.065
29243	33	Inactivated-MOMP	1	0	0	0	0.232
	Mean	Inactivated-MOMP	1	0	0	0.0074	0.3003
	SEM			0	0	0.00368836	0.0544388
9763	9	Live-MOMP	1	0	0	0.032	0.315
9770	10	Live-MOMP	1	0	0	0	0.47
9773	11	Live-MOMP	1	0	0	0.02	0.516
9774	12	Live-MOMP	1	0	0	0.022	0.578
9775	13	Live-MOMP	1	0	0	0	0.016
11148	18	Live-MOMP	1	0	0	0	0.278
11158	21	Live-MOMP	1	0	0	0	0.261
11159	22	Live-MOMP	1	0	0	0	0.272
11167	28	Live-MOMP	1	0	0	0	0.065
29288	34	Live-MOMP	1	0	0	0	0.232
	Mean	Live-MOMP	1	0	0	0.0074	0.3003
	SEM			0	0	0.00368836	0.0544388
329	1	Unvaccinated	1	0	0	0	0.416
9753	7	Unvaccinated	1	0	0	0	0.178
9757	8	Unvaccinated	1	0	0	0	0.411
9780	14	Unvaccinated	1	0	0	0.06	0.278
10216	15	Unvaccinated	1	0	0	0	0.424
11166	27	Unvaccinated	1	0	0	0	0.231
29200	30	Unvaccinated	1	0	0	0	0.371
29212	32	Unvaccinated	1	0	0	0.022	0.317
29372	35	Unvaccinated	1	0	0	0	0
29386	36	Unvaccinated	1	0	0	0	0.115
	Mean	Unvaccinated	1	0	0	0.0082	0.2741
	SEM			0	0	0.00584089	0.0429102
9547	3	Inactivated-MOMP	2	0	0	0	0.26
9743	5	Inactivated-MOMP	2	0	0	0.123	0.245
9747	6	Inactivated-MOMP	2	0	0	0	0.367
10229	16	Inactivated-MOMP	2	0	0.069	0.11	0.655
11151	19	Inactivated-MOMP	2	0.871	0.065	0.112	0.352
11160	23	Inactivated-MOMP	2	0	0.002	0.109	1.906
11163	25	Inactivated-MOMP	2	0	0	0	0.443
11165	26	Inactivated-MOMP	2	0	0	0	0.769
29205	31	Inactivated-MOMP	2	0	0	0.002	0.545
29243	33	Inactivated-MOMP	2	0	0	0.062	0.636
	Mean	Inactivated-MOMP	2	0.0871	0.0136	0.0518	0.6178
	SEM			0.0826303	0.00845009	0.0169321	0.145617
9763	9	Live-MOMP	2	0	0	0	0.592
9770	10	Live-MOMP	2	0	0	0.647	0.1
9773	11	Live-MOMP	2	0	0	0	0.364
9774	12	Live-MOMP	2	0	0	0	0.735
9775	13	Live-MOMP	2	0	0	0	0.084
11148	18	Live-MOMP	2	0	0	0	0.787
11158	21	Live-MOMP	2	2.504	0	0	0.535
11159	22	Live-MOMP	2	0	0.009	0.048	0.619
11167	28	Live-MOMP	2	0	0	0.039	0.368
29288	34	Live-MOMP	2	0	0	0.068	0.793
	Mean	Live-MOMP	2	0.2504	0.0009	0.0802	0.4977
	SEM			0.23755	0.000853815	0.0602277	0.0784994
329	1	Unvaccinated	2	0	0	0	0.175
9753	7	Unvaccinated	2	0	0	0	0.123
9757	8	Unvaccinated	2	0	0	0	0.245
9780	14	Unvaccinated	2	0	0.059	0.271	0.311
10216	15	Unvaccinated	2	0	0	0	0.53
11166	27	Unvaccinated	2	0	0	0	0.249
29200	30	Unvaccinated	2	0	0	0	0.328
29212	32	Unvaccinated	2	0	0	0	0.392
29372	35	Unvaccinated	2	0	0	0	0.535
29386	36	Unvaccinated	2	0	0.068	0.05	0.329
	Mean	Unvaccinated	2	0	0.0127	0.0321	0.3217
	SEM			0	0.00805736	0.0256197	0.0407684
9547	3	Inactivated-MOMP	3	0	0	0.112	0.254
9743	5	Inactivated-MOMP	3	0	0.001	0.098	0.196
9747	6	Inactivated-MOMP	3	0	0	0	0.31
10229	16	Inactivated-MOMP	3	0	0	0.123	0.374
11151	19	Inactivated-MOMP	3	0	0.025	0.288	0.418
11160	23	Inactivated-MOMP	3	0	0	0.132	0.937
11163	25	Inactivated-MOMP	3	0	0	0.05	0.345
11165	26	Inactivated-MOMP	3	0	0	0	0.105
29205	31	Inactivated-MOMP	3	0	0	0.032	0.136
29243	33	Inactivated-MOMP	3	0	0	0	0.07
	Mean	Inactivated-MOMP	3	0	0.0026	0.0835	0.3145
	SEM			0	0.00236305	0.0267295	0.0745617
9763	9	Live-MOMP	3	0	0.085	0.331	1.078
9770	10	Live-MOMP	3	0	0	0.114	0.353
9773	11	Live-MOMP	3	0	0	0	0.149
9774	12	Live-MOMP	3	0	0	0.063	0.639
9775	13	Live-MOMP	3	0	0	0.202	0.213
11148	18	Live-MOMP	3	0	0	0	0.551
11158	21	Live-MOMP	3	0	0	0	0.203
11159	22	Live-MOMP	3	0	0	0	0.175
11167	28	Live-MOMP	3	0	0	0.01	0.209
29288	34	Live-MOMP	3	0	0	0.192	0.332
	Mean	Live-MOMP	3	0	0.0085	0.0912	0.3902
	SEM			0	0.00806381	0.0348022	0.0877134
329	1	Unvaccinated	3	0	0	0	0.195
9753	7	Unvaccinated	3	0	0	0	0.024
9757	8	Unvaccinated	3	0	0	0	0.407
9780	14	Unvaccinated	3	0	0	0	0.333
10216	15	Unvaccinated	3	0	0	0	0.648
11166	27	Unvaccinated	3	0	0	0	0
29200	30	Unvaccinated	3	0	0.001	0.056	0.274
29212	32	Unvaccinated	3	0	0	0	0.266
29372	35	Unvaccinated	3	0	0	0.025	0.33
29386	36	Unvaccinated	3	0	0	0	0.089
	Mean	Unvaccinated	3	0	0.0001	0.0081	0.2566
	SEM			0	9.48683e-05	0.00557216	0.0582461
9547	3	Inactivated-MOMP	4	0	0	0.094	0.232
9743	5	Inactivated-MOMP	4	0	0.041	0.383	0.286
9747	6	Inactivated-MOMP	4	0	0	0.033	0.545
10229	16	Inactivated-MOMP	4	0	0	0	0.088
11151	19	Inactivated-MOMP	4	0	0	0.036	0.147
11160	23	Inactivated-MOMP	4	0	0	0	0.278
11163	25	Inactivated-MOMP	4	0	0	0	0.09
11165	26	Inactivated-MOMP	4	0	0	0	0.157
29205	31	Inactivated-MOMP	4	0	0	0	0.012
29243	33	Inactivated-MOMP	4	0	0	0	0.109
	Mean	Inactivated-MOMP	4	0	0.0041	0.0546	0.1944
	SEM			0	0.0038896	0.0357908	0.0454029
9763	9	Live-MOMP	4	0	0	0.037	0.651
9770	10	Live-MOMP	4	0	0.029	0.172	0.369
9773	11	Live-MOMP	4	0	0.023	0.065	0.304
9774	12	Live-MOMP	4	0	0	0.071	0.334
9775	13	Live-MOMP	4	0	0	0	0.034
11148	18	Live-MOMP	4	0	0	0	0.24
11158	21	Live-MOMP	4	0	0	0.044	0.107
11159	22	Live-MOMP	4	0	0	0.034	0.185
11167	28	Live-MOMP	4	0	0	0	0.143
29288	34	Live-MOMP	4	0	0.059	0.016	0.159
	Mean	Live-MOMP	4	0	0.0111	0.0439	0.2526
	SEM			0	0.00601573	0.0155868	0.0525382
329	1	Unvaccinated	4	0	0	0	0.202
9753	7	Unvaccinated	4	0	0	0.021	0.16
9757	8	Unvaccinated	4	0	0.021	0.167	0.764
9780	14	Unvaccinated	4	0	0.015	0.119	0.152
10216	15	Unvaccinated	4	0	0	0	0.14
11166	27	Unvaccinated	4	0	0	0	0.022
29200	30	Unvaccinated	4	0	0	0	0.087
29212	32	Unvaccinated	4	0	0	0	0.057
29372	35	Unvaccinated	4	0	0	0	0.125
29386	36	Unvaccinated	4	0	0	0	0.2
	Mean	Unvaccinated	4	0	0.0036	0.0307	0.1909
	SEM			0	0.00231603	0.0181841	0.0628731
9547	3	Inactivated-MOMP	5	0	0	0.129	0.238
9743	5	Inactivated-MOMP	5	0.016	0.178	0.157	0.541
9747	6	Inactivated-MOMP	5	0	0	0.075	0.603
10229	16	Inactivated-MOMP	5	0	0	0.023	0.241
11151	19	Inactivated-MOMP	5	0	0.049	0.097	0.176
11160	23	Inactivated-MOMP	5	0.019	0.048	0.075	0.416
11163	25	Inactivated-MOMP	5	0.064	0.056	0.114	0.431
11165	26	Inactivated-MOMP	5	0.025	0.037	0.081	0.435
29205	31	Inactivated-MOMP	5	0.047	0.085	0.23	0.313
29243	33	Inactivated-MOMP	5	0.034	0.045	0.101	0.462
	Mean	Inactivated-MOMP	5	0.0205	0.0498	0.1082	0.3856
	SEM			0.00670858	0.0159197	0.0167522	0.0417819
9763	9	Live-MOMP	5	0	0.024	0.16	1.105
9770	10	Live-MOMP	5	0	0	0.047	0.32
9773	11	Live-MOMP	5	0	0	0	0.254
9774	12	Live-MOMP	5	0	0	0	0.345
9775	13	Live-MOMP	5	0	0	0.017	0.094
11148	18	Live-MOMP	5	0	0	0.132	0.886
11158	21	Live-MOMP	5	0.03	0	0	0
11159	22	Live-MOMP	5	0	0.062	0.103	0.521
11167	28	Live-MOMP	5	0.006	0.07	0.101	0.268
29288	34	Live-MOMP	5	0.015	3.555	0.198	0.495
	Mean	Live-MOMP	5	0.0051	0.3711	0.0758	0.4288
	SEM			0.0030015	0.335711	0.0219271	0.102489
329	1	Unvaccinated	5	0	0	0	0.105
9753	7	Unvaccinated	5	0	0	0	0.204
9757	8	Unvaccinated	5	0	0	0.043	0.468
9780	14	Unvaccinated	5	0	0	0.094	0.197
10216	15	Unvaccinated	5	0	0.054	0.046	0.446
11166	27	Unvaccinated	5	0.026	0.046	0.108	0.273
29200	30	Unvaccinated	5	0.049	0.105	0.234	0.49
29212	32	Unvaccinated	5	0.021	0.032	0.037	0.242
29372	35	Unvaccinated	5	0.001	0.077	0.056	0.378
29386	36	Unvaccinated	5	0.034	0.056	0.086	0.407
	Mean	Unvaccinated	5	0.0131	0.037	0.0704	0.321
	SEM			0.00543958	0.0111606	0.0203864	0.0400882
9547	3	Inactivated-MOMP	6	0.057	0.117	0.238	0.408
9743	5	Inactivated-MOMP	6	0.085	0.294	0.62	0.633
9747	6	Inactivated-MOMP	6	0.038	0.09	0.205	0.532
10229	16	Inactivated-MOMP	6	0	0.039	0.128	0.487
11151	19	Inactivated-MOMP	6	0	0.144	0.224	0.28
11160	23	Inactivated-MOMP	6	0	0.057	0.151	1.043
11163	25	Inactivated-MOMP	6	0.004	0.093	0.405	0.691
11165	26	Inactivated-MOMP	6	0	0.003	0.187	0.377
29205	31	Inactivated-MOMP	6	0	0.012	0.172	0.381
29243	33	Inactivated-MOMP	6	0	0.003	0.165	0.548
	Mean	Inactivated-MOMP	6	0.0184	0.0852	0.2495	0.538
	SEM			0.00924576	0.0264484	0.0453575	0.0651329
9763	9	Live-MOMP	6	0.056	0.166	0.411	1.483
9770	10	Live-MOMP	6	0	0.04	0.216	0.274
9773	11	Live-MOMP	6	0	0.185	0.552	1.027
9774	12	Live-MOMP	6	0	0.028	0.16	0.639
9775	13	Live-MOMP	6	0	0.003	0	0.075
11148	18	Live-MOMP	6	0	0	0.043	0.473
11158	21	Live-MOMP	6	0	0.018	0.258	0.381
11159	22	Live-MOMP	6	0	0.049	0.239	0.505
11167	28	Live-MOMP	6	0	0	0.084	0.475
29288	34	Live-MOMP	6	0	0	0.015	0.215
	Mean	Live-MOMP	6	0.0056	0.0489	0.1978	0.5547
	SEM			0.00531263	0.0207333	0.0536141	0.124975
329	1	Unvaccinated	6	0	0.036	0.066	0.481
9753	7	Unvaccinated	6	0.037	0.031	0.083	0.08
9757	8	Unvaccinated	6	0.024	0.128	0.233	0.729
9780	14	Unvaccinated	6	0	0	0.138	0.258
10216	15	Unvaccinated	6	0	0	0.004	0.412
11166	27	Unvaccinated	6	0	0	0.026	0.183
29200	30	Unvaccinated	6	0	0.079	0.114	0.402
29212	32	Unvaccinated	6	0	0.012	0.024	0.34
29372	35	Unvaccinated	6	0	0	0.004	0.335
29386	36	Unvaccinated	6	0	0.012	0.007	0.404
	Mean	Unvaccinated	6	0.0061	0.0298	0.0699	0.3624
	SEM			0.00396598	0.0127631	0.0223712	0.0527548
9547	3	Inactivated-MOMP	7	0	0	0.048	0.285
9743	5	Inactivated-MOMP	7	0	0	0.051	0.318
9747	6	Inactivated-MOMP	7	0	0	0.003	0.388
10229	16	Inactivated-MOMP	7	0	0	0	0.302
11151	19	Inactivated-MOMP	7	0	0	0.017	0.144
11160	23	Inactivated-MOMP	7	0	0	0	0.588
11163	25	Inactivated-MOMP	7	0	0	0.069	0.531
11165	26	Inactivated-MOMP	7	0	0	0.166	0.773
29205	31	Inactivated-MOMP	7	0	0	0.089	0.233
29243	33	Inactivated-MOMP	7	0	0	0.025	0.272
	Mean	Inactivated-MOMP	7	0	0	0.0468	0.3834
	SEM			0	0	0.0155446	0.0573048
9763	9	Live-MOMP	7	0	0	0.08	0.899
9770	10	Live-MOMP	7	0	0	0.016	0.215
9773	11	Live-MOMP	7	0	0	0.037	0.455
9774	12	Live-MOMP	7	0	0	0.008	0.292
9775	13	Live-MOMP	7	0	0	0	0.185
11148	18	Live-MOMP	7	0	0	0	0.08
11158	21	Live-MOMP	7	0	0	0.21	0.439
11159	22	Live-MOMP	7	0	0	0.221	0.615
11167	28	Live-MOMP	7	0	0	0.016	0.141
29288	34	Live-MOMP	7	0	0	0	0.174
	Mean	Live-MOMP	7	0	0	0.0588	0.3495
	SEM			0	0	0.0258286	0.076612
329	1	Unvaccinated	7	0	0	0	0.146
9753	7	Unvaccinated	7	0	0	0	0.216
9757	8	Unvaccinated	7	0	0	0	0.336
9780	14	Unvaccinated	7	0	0	0.068	0.233
10216	15	Unvaccinated	7	0	0	0	0.365
11166	27	Unvaccinated	7	0	0	0.092	0.311
29200	30	Unvaccinated	7	0	0	0	0.285
29212	32	Unvaccinated	7	0	0	0	0.221
29372	35	Unvaccinated	7	0	0	0	0.079
29386	36	Unvaccinated	7	0	0	0	0.255
	Mean	Unvaccinated	7	0	0	0.016	0.2447
	SEM			0	0	0.0102606	0.0260104
9547	3	Inactivated-MOMP	8	0	0	0.08	0.167
9743	5	Inactivated-MOMP	8	0	0	0.192	0.272
9747	6	Inactivated-MOMP	8	0	0	0.039	0.369
10229	16	Inactivated-MOMP	8	0	0	0	0.299
11151	19	Inactivated-MOMP	8	0	0	0	0.112
11160	23	Inactivated-MOMP	8	0	0	0	0.473
11163	25	Inactivated-MOMP	8	0	0	0.16	0.455
11165	26	Inactivated-MOMP	8	0	0	0	0.291
29205	31	Inactivated-MOMP	8	0	0	0.004	0.197
29243	33	Inactivated-MOMP	8	0	0	0.042	0.276
	Mean	Inactivated-MOMP	8	0	0	0.0517	0.2911
	SEM			0	0	0.0213157	0.0350723
9763	9	Live-MOMP	8	0	0	0	0.433
9770	10	Live-MOMP	8	0	0	0	0.222
9773	11	Live-MOMP	8	0	0	0.007	0.396
9774	12	Live-MOMP	8	0	0	0.022	0.416
9775	13	Live-MOMP	8	0	0	0	0.045
11148	18	Live-MOMP	8	0	0	0.017	0.525
11158	21	Live-MOMP	8	0	0	0.043	0.268
11159	22	Live-MOMP	8	0	0	0.172	0.248
11167	28	Live-MOMP	8	0	0	0	0.117
29288	34	Live-MOMP	8	0	0.045	0.193	0.378
	Mean	Live-MOMP	8	0	0.0045	0.0454	0.3048
	SEM			0	0.00426907	0.0221116	0.0452952
329	1	Unvaccinated	8	0	0	0	0.16
9753	7	Unvaccinated	8	0	0	0	0.199
9757	8	Unvaccinated	8	0	0	0	0.39
9780	14	Unvaccinated	8	0	0	0.108	0.16
10216	15	Unvaccinated	8	0	0	0	0.42
11166	27	Unvaccinated	8	0	0	0	0.094
29200	30	Unvaccinated	8	0	0	0	0.291
29212	32	Unvaccinated	8	0	0	0.018	0.232
29372	35	Unvaccinated	8	0	0	0	0.232
29386	36	Unvaccinated	8	0	0	0	0.16
	Mean	Unvaccinated	8	0	0	0.0126	0.2338
	SEM			0	0	0.0101982	0.0315344

## Sheet: Table S7, IL-4 Study B
Table S7 IL-4 data Study B
sheep number	ewe	group	Bleed	Medium	COMC	EB	ConA
animal	Lab no		1	Medium	COMC	EB	ConA
9547	3	Inactivated-MOMP	1	0	0	0	319.382
9743	5	Inactivated-MOMP	1	0	0	0	360.779
9747	6	Inactivated-MOMP	1	0	0	0	252.97
10229	16	Inactivated-MOMP	1	0	0	0	258.343
11151	19	Inactivated-MOMP	1	0	0	0	233.906
11160	23	Inactivated-MOMP	1	0	0	0	267.305
11163	25	Inactivated-MOMP	1	0	0	0	146.496
11165	26	Inactivated-MOMP	1	0	0	0	347.928
29205	31	Inactivated-MOMP	1	0	0	0	171.19
29243	33	Inactivated-MOMP	1	92.221	0	103.348	432.398
	Mean	Inactivated-MOMP	1	9.2221	0	10.3348	279.07
	SEM			8.74885	0	9.80445	26.2784
9763	9	Live-MOMP	1	0	0	0	301.207
9770	10	Live-MOMP	1	0	0	0	0
9773	11	Live-MOMP	1	0	0	0	287.165
9774	12	Live-MOMP	1	0	0	0	89.185
9775	13	Live-MOMP	1	0	0	0	266.78
11148	18	Live-MOMP	1	0	0	0	116.424
11158	21	Live-MOMP	1	0	0	0	26.156
11159	22	Live-MOMP	1	0	0	0	356.691
11167	28	Live-MOMP	1	95.914	0	0	644.959
29288	34	Live-MOMP	1	433.81	0	118.265	674.236
	Mean	Live-MOMP	1	52.9724	0	11.8265	276.28
	SEM			41.1497	0	11.2196	70.7842
329	1	Unvaccinated	1	0	0	0	44.966
9753	7	Unvaccinated	1	0	0	0	24.458
9757	8	Unvaccinated	1	0	0	0	304.789
9780	14	Unvaccinated	1	0	0	0	213.987
10216	15	Unvaccinated	1	0	0	0	34.118
11166	27	Unvaccinated	1	0	0	0	458.042
29200	30	Unvaccinated	1	0	0	0	463.374
29212	32	Unvaccinated	1	0	0	0	584.47
29372	35	Unvaccinated	1	104.965	0	0	214.661
29386	36	Unvaccinated	1	96.732	0	0	547.969
	Mean	Unvaccinated	1	20.1697	0	0	289.083
	SEM			12.7697	0	0	64.7496
9547	3	Inactivated-MOMP	2	117.081	126.968	0	395.388
9743	5	Inactivated-MOMP	2	0	0	41.391	680.546
9747	6	Inactivated-MOMP	2	0	0	0	371.531
10229	16	Inactivated-MOMP	2	160.78	171.779	151.285	242.445
11151	19	Inactivated-MOMP	2	215.072	119.34	201.878	391.847
11160	23	Inactivated-MOMP	2	123.15	134.589	111.414	1242.19
11163	25	Inactivated-MOMP	2	132.531	0	229.851	425.31
11165	26	Inactivated-MOMP	2	0	0	144.332	309.592
29205	31	Inactivated-MOMP	2	117.506	135.691	161.994	369.834
29243	33	Inactivated-MOMP	2	230.443	244.922	149.114	783.732
	Mean	Inactivated-MOMP	2	109.656	93.3289	119.126	521.241
	SEM			25.5365	26.3213	24.0829	90.7574
9763	9	Live-MOMP	2	0	0	0	1130.84
9770	10	Live-MOMP	2	133.17	122.524	119.418	267.235
9773	11	Live-MOMP	2	109.822	0	0	509.426
9774	12	Live-MOMP	2	3406.51	141.954	146.754	376.969
9775	13	Live-MOMP	2	159.783	113.61	0	458.856
11148	18	Live-MOMP	2	129.304	0	0	226.949
11158	21	Live-MOMP	2	122.687	144.898	0	325.847
11159	22	Live-MOMP	2	150.482	118.109	116.926	478.051
11167	28	Live-MOMP	2	0	0	119.432	567.069
29288	34	Live-MOMP	2	174.954	315.707	0	575.643
	Mean	Live-MOMP	2	438.671	95.6802	50.253	491.688
	SEM			313.374	30.1893	19.6162	76.4167
329	1	Unvaccinated	2	0	0	0	152.088
9753	7	Unvaccinated	2	99.379	0	0	285.427
9757	8	Unvaccinated	2	118.061	136.022	0	1161.31
9780	14	Unvaccinated	2	150.202	116.83	0	329.836
10216	15	Unvaccinated	2	125.691	139.185	0	239.104
11166	27	Unvaccinated	2	114.653	158.501	0	510.088
29200	30	Unvaccinated	2	118.988	132.835	0	343.885
29212	32	Unvaccinated	2	159.169	0	130.004	456.173
29372	35	Unvaccinated	2	114.744	131.009	0	318.797
29386	36	Unvaccinated	2	0	0	0	943.984
	Mean	Unvaccinated	2	100.089	81.4382	13.0004	474.069
	SEM			16.6734	21.2445	12.3333	97.5224
9547	3	Inactivated-MOMP	3	0	113.894	0	521.667
9743	5	Inactivated-MOMP	3	69.926	0	0	537.927
9747	6	Inactivated-MOMP	3	0	0	0	1681.69
10229	16	Inactivated-MOMP	3	0	0	0	467.545
11151	19	Inactivated-MOMP	3	66.558	0	0	491.827
11160	23	Inactivated-MOMP	3	156.763	77.235	437.474	2679.01
11163	25	Inactivated-MOMP	3	89.625	86.084	85.88	1279.94
11165	26	Inactivated-MOMP	3	70.626	0	55.265	281.888
29205	31	Inactivated-MOMP	3	336.816	51.539	0	332.21
29243	33	Inactivated-MOMP	3	78.345	0	154.054	913.594
	Mean	Inactivated-MOMP	3	86.8659	32.8752	73.2673	918.73
	SEM			30.173	13.4893	41.4566	229.113
9763	9	Live-MOMP	3	68.526	0	0	995.154
9770	10	Live-MOMP	3	174.646	114.596	0	410.114
9773	11	Live-MOMP	3	0	0	0	428.334
9774	12	Live-MOMP	3	0	0	0	572.504
9775	13	Live-MOMP	3	97.264	0	0	929.205
11148	18	Live-MOMP	3	0	62.986	0	1930.57
11158	21	Live-MOMP	3	0	0	0	734.3
11159	22	Live-MOMP	3	0	0	0	931.733
11167	28	Live-MOMP	3	72.703	148.487	47.558	914.642
29288	34	Live-MOMP	3	62.627	107.837	51.649	1463.18
	Mean	Live-MOMP	3	47.5766	43.3906	9.9207	930.974
	SEM			17.672	17.8744	6.28107	140.64
329	1	Unvaccinated	3	0	0	0	359.113
9753	7	Unvaccinated	3	0	112.853	0	266.019
9757	8	Unvaccinated	3	0	0	0	1082.07
9780	14	Unvaccinated	3	0	0	0	906.98
10216	15	Unvaccinated	3	92.268	0	0	382.217
11166	27	Unvaccinated	3	0	50.495	70.742	433.337
29200	30	Unvaccinated	3	0	0	0	591.867
29212	32	Unvaccinated	3	77.858	0	0	221.222
29372	35	Unvaccinated	3	46.066	0	158.688	275.655
29386	36	Unvaccinated	3	0	0	0	627.123
	Mean	Unvaccinated	3	21.6192	16.3348	22.943	514.56
	SEM			10.9651	11.2327	15.7869	86.4798
9547	3	Inactivated-MOMP	4	0	65.969	0	736.445
9743	5	Inactivated-MOMP	4	0	0	71.113	639.741
9747	6	Inactivated-MOMP	4	110.23	62.001	0	629.71
10229	16	Inactivated-MOMP	4	0	0	123.969	426.854
11151	19	Inactivated-MOMP	4	0	0	71.397	510.065
11160	23	Inactivated-MOMP	4	0	0	0	1919.58
11163	25	Inactivated-MOMP	4	0	0	0	360.426
11165	26	Inactivated-MOMP	4	0	0	0	310.865
29205	31	Inactivated-MOMP	4	124.052	0	84.603	341.875
29243	33	Inactivated-MOMP	4	0	69.537	66.823	903.918
	Mean	Inactivated-MOMP	4	23.4282	19.7507	41.7905	677.948
	SEM			14.8495	9.55538	14.0291	142.817
9763	9	Live-MOMP	4	0	0	59.877	891.209
9770	10	Live-MOMP	4	58.943	112.078	87.054	321.678
9773	11	Live-MOMP	4	53.657	71.792	45.503	1085.76
9774	12	Live-MOMP	4	0	0	0	757.273
9775	13	Live-MOMP	4	67.117	0	0	752.723
11148	18	Live-MOMP	4	0	0	68.649	585.436
11158	21	Live-MOMP	4	0	56.337	81	510.749
11159	22	Live-MOMP	4	0	0	0	1246.45
11167	28	Live-MOMP	4	52.912	0	54.944	905.671
29288	34	Live-MOMP	4	143.179	61.588	102.35	987.263
	Mean	Live-MOMP	4	37.5808	30.1795	49.9377	804.421
	SEM			14.1544	12.4798	11.43	83.5397
329	1	Unvaccinated	4	147.613	0	0	221.159
9753	7	Unvaccinated	4	0	0	0	219.57
9757	8	Unvaccinated	4	72.192	0	68.643	1351.79
9780	14	Unvaccinated	4	0	0	0	585.541
10216	15	Unvaccinated	4	0	0	0	223.49
11166	27	Unvaccinated	4	0	0	0	235.858
29200	30	Unvaccinated	4	0	0	0	547.82
29212	32	Unvaccinated	4	58.879	0	0	220.102
29372	35	Unvaccinated	4	90.048	81.244	60.189	402.204
29386	36	Unvaccinated	4	96.557	0	0	820.712
	Mean	Unvaccinated	4	46.5289	8.1244	12.8832	482.825
	SEM			16.202	7.70748	8.16995	110.706
9547	3	Inactivated-MOMP	5	0	0	0	788.584
9743	5	Inactivated-MOMP	5	0	0	0	343.716
9747	6	Inactivated-MOMP	5	0	109.702	112.529	631.146
10229	16	Inactivated-MOMP	5	0	0	0	756.613
11151	19	Inactivated-MOMP	5	0	163.059	84.804	556.869
11160	23	Inactivated-MOMP	5	158.312	0	0	938.076
11163	25	Inactivated-MOMP	5	133.092	146.977	0	567.693
11165	26	Inactivated-MOMP	5	0	0	0	337.66
29205	31	Inactivated-MOMP	5	130.331	139.251	130.17	223.649
29243	33	Inactivated-MOMP	5	214.164	0	170.717	701.279
	Mean	Inactivated-MOMP	5	63.5899	55.8989	49.822	584.529
	SEM			25.5327	21.9929	20.2782	67.9903
9763	9	Live-MOMP	5	0	235.13	106.442	907.945
9770	10	Live-MOMP	5	0	0	0	288.091
9773	11	Live-MOMP	5	0	145.112	0	676.61
9774	12	Live-MOMP	5	0	0	88.884	770.936
9775	13	Live-MOMP	5	0	0	0	730.456
11148	18	Live-MOMP	5	0	0	0	554.895
11158	21	Live-MOMP	5	482.394	0	75	119.264
11159	22	Live-MOMP	5	0	0	0	913.046
11167	28	Live-MOMP	5	0	0	0	561.932
29288	34	Live-MOMP	5	0	0	141.595	711.996
	Mean	Live-MOMP	5	48.2394	38.0242	41.1921	623.517
	SEM			45.7639	24.8767	16.7142	76.4085
329	1	Unvaccinated	5	0	0	0	309.303
9753	7	Unvaccinated	5	70.493	383.718	67.191	386.711
9757	8	Unvaccinated	5	181.983	66.275	0	1327.86
9780	14	Unvaccinated	5	0	96.176	0	828.137
10216	15	Unvaccinated	5	0	0	0	196.806
11166	27	Unvaccinated	5	0	0	0	515.929
29200	30	Unvaccinated	5	142.471	157.293	0	453.455
29212	32	Unvaccinated	5	0	0	0	362.969
29372	35	Unvaccinated	5	0	0	0	178.827
29386	36	Unvaccinated	5	154.401	0	0	0.077
	Mean	Unvaccinated	5	54.9348	70.3462	6.7191	456.008
	SEM			22.8137	36.8967	6.3743	113.538
9547	3	Inactivated-MOMP	6	0	131.445	0	401.842
9743	5	Inactivated-MOMP	6	0	0	0	353.86
9747	6	Inactivated-MOMP	6	0	136.701	0	372.982
10229	16	Inactivated-MOMP	6	83.059	0	158.698	710.659
11151	19	Inactivated-MOMP	6	0	0	112.256	889.828
11160	23	Inactivated-MOMP	6	0	161.048	0	1198.73
11163	25	Inactivated-MOMP	6	76.302	0	0	977.572
11165	26	Inactivated-MOMP	6	104.156	126.037	0	311.204
29205	31	Inactivated-MOMP	6	0	0	72.057	555.537
29243	33	Inactivated-MOMP	6	0	68.832	0	923.827
	Mean	Inactivated-MOMP	6	26.3517	62.4063	34.3011	669.604
	SEM			12.8939	20.8756	17.6672	94.3645
9763	9	Live-MOMP	6	174.432	147.431	196.546	1194.34
9770	10	Live-MOMP	6	0	75.618	0	665.886
9773	11	Live-MOMP	6	72.993	0	259.791	1550.33
9774	12	Live-MOMP	6	62.904	65.159	88.001	829.518
9775	13	Live-MOMP	6	107.204	0	0	712.697
11148	18	Live-MOMP	6	116.371	70.081	114.495	1306.46
11158	21	Live-MOMP	6	0	88.65	0	731.098
11159	22	Live-MOMP	6	63.427	135.89	64.677	1204.56
11167	28	Live-MOMP	6	94.003	156.231	0	2236.68
29288	34	Live-MOMP	6	0	97.031	0	829.241
	Mean	Live-MOMP	6	69.1334	83.6091	72.351	1126.08
	SEM			17.266	16.3873	28.0734	147.361
329	1	Unvaccinated	6	0	0	0	248.817
9753	7	Unvaccinated	6	0	0	0	367
9757	8	Unvaccinated	6	0	155.819	0	883.539
9780	14	Unvaccinated	6	73.635	68.063	113.072	1268.33
10216	15	Unvaccinated	6	71.533	75.373	0	473.592
11166	27	Unvaccinated	6	0	97.694	0	1134.29
29200	30	Unvaccinated	6	83.101	124.978	0	739.278
29212	32	Unvaccinated	6	0	94.205	117.718	638.128
29372	35	Unvaccinated	6	67.618	0	0	351.445
29386	36	Unvaccinated	6	0	0	0	960.236
	Mean	Unvaccinated	6	29.5887	61.6132	23.079	706.466
	SEM			11.5161	17.5127	14.6001	105.127
9547	3	Inactivated-MOMP	7	94.861	80.332	91.391	778.348
9743	5	Inactivated-MOMP	7	134.397	0	0	394.39
9747	6	Inactivated-MOMP	7	0	172.322	0	363.772
10229	16	Inactivated-MOMP	7	87.83	92.218	144.421	460.967
11151	19	Inactivated-MOMP	7	86.921	94.389	0	817.634
11160	23	Inactivated-MOMP	7	181.196	0	0	1590.36
11163	25	Inactivated-MOMP	7	0	194.817	0	1250.39
11165	26	Inactivated-MOMP	7	224.531	184.055	203.813	491.782
29205	31	Inactivated-MOMP	7	215.076	268.558	266.626	464.363
29243	33	Inactivated-MOMP	7	269.014	281.183	212.313	735.163
	Mean	Inactivated-MOMP	7	129.383	136.787	91.8564	734.717
	SEM			27.7136	29.9117	32.0218	121.132
9763	9	Live-MOMP	7	95.206	78.686	0	1828.37
9770	10	Live-MOMP	7	0	0	160.001	278.064
9773	11	Live-MOMP	7	66.107	0	73.667	767.407
9774	12	Live-MOMP	7	161.014	0	0	611.338
9775	13	Live-MOMP	7	117.839	0	0	773.448
11148	18	Live-MOMP	7	65.325	66.153	65.843	558.804
11158	21	Live-MOMP	7	206.61	223.99	0	640.228
11159	22	Live-MOMP	7	214.66	0	0	954.128
11167	28	Live-MOMP	7	235.639	241.525	219.7	658.731
29288	34	Live-MOMP	7	0	0	0	773.12
	Mean	Live-MOMP	7	116.24	61.0354	51.9211	784.364
	SEM			25.8241	28.6043	23.806	122.189
329	1	Unvaccinated	7	0	0	0	237.849
9753	7	Unvaccinated	7	0	0	0	274.914
9757	8	Unvaccinated	7	0	0	0	968.375
9780	14	Unvaccinated	7	154.602	0	0	441.21
10216	15	Unvaccinated	7	111.608	0	0	320.625
11166	27	Unvaccinated	7	0	0	0	789.173
29200	30	Unvaccinated	7	485.98	0	0	667.142
29212	32	Unvaccinated	7	0	0	0	500.565
29372	35	Unvaccinated	7	227.901	182.206	276.033	492.765
29386	36	Unvaccinated	7	0	0	0	1102.07
	Mean	Unvaccinated	7	98.0091	18.2206	27.6033	579.468
	SEM			47.7929	17.2856	26.1868	88.6191
9547	3	Inactivated-MOMP	8	248.496	243.559	0	718.367
9743	5	Inactivated-MOMP	8	179.777	0	0	740.943
9747	6	Inactivated-MOMP	8	227.53	183.84	244.577	487.52
10229	16	Inactivated-MOMP	8	0	0	0	822.563
11151	19	Inactivated-MOMP	8	0	0	0	1183.13
11160	23	Inactivated-MOMP	8	0	0	0	3048.62
11163	25	Inactivated-MOMP	8	0	0	0	1401.32
11165	26	Inactivated-MOMP	8	0	0	0	377.107
29205	31	Inactivated-MOMP	8	0	0	0	595.969
29243	33	Inactivated-MOMP	8	0	0	0	672.279
	Mean	Inactivated-MOMP	8	65.5803	42.7399	24.4577	1004.78
	SEM			32.0675	27.3589	23.2026	234.316
9763	9	Live-MOMP	8	0	0	0	1230.58
9770	10	Live-MOMP	8	0	0	0	353.382
9773	11	Live-MOMP	8	0	0	0	1102.24
9774	12	Live-MOMP	8	0	0	0	558.621
9775	13	Live-MOMP	8	0	0	0	980.63
11148	18	Live-MOMP	8	0	0	0	694.229
11158	21	Live-MOMP	8	0	0	0	1086.75
11159	22	Live-MOMP	8	0	0	0	1355.97
11167	28	Live-MOMP	8	0	0	0	815.998
29288	34	Live-MOMP	8	0	0	0	1062.34
	Mean	Live-MOMP	8	0	0	0	924.073
	SEM			0	0	0	94.0613
329	1	Unvaccinated	8	0	0	0	528.836
9753	7	Unvaccinated	8	0	0	0	379.555
9757	8	Unvaccinated	8	0	0	0	1600.75
9780	14	Unvaccinated	8	0	0	0	1009.09
10216	15	Unvaccinated	8	300.29	0	0	372.801
11166	27	Unvaccinated	8	0	0	0	1296.64
29200	30	Unvaccinated	8	748.804	0	0	1155.82
29212	32	Unvaccinated	8	0	0	0	716.562
29372	35	Unvaccinated	8	0	0	0	443.193
29386	36	Unvaccinated	8	0	0	0	1092.8
	Mean	Unvaccinated	8	104.909	0	0	859.604
	SEM			73.5406	0	0	129.439
